# Supplementary material for: The Effects and Molecular Mechanisms of a Peptide from Periplaneta americana L. in Skin Wound Healing
Source: Molecules. 2026 Apr 21;31(8):1355. doi: 10.3390/molecules31081355 (PMC13119250; doi:10.3390/molecules31081355)
Supplement: Supplementary file 1 [file molecules-31-01355-s001.zip]

Archive with 1 entries (1 files):
- molecules-4114128-supplementary.pdf
